# Supplementary material for: Evaluating the Efficiency of DNA Metabarcoding to Analyze the Diet of Hippocampus guttulatus (Teleostea: Syngnathidae)
Source: Life (Basel). 2021 Sep 22;11(10):998. doi: 10.3390/life11100998 (PMC8540156; doi:10.3390/life11100998)
Supplement: Supplementary file 1 [file life-11-00998-s001.zip]

Archive with 2 entries (2 files):
- life-1382844-supplementary/life-1382844-figure S1.pdf
- life-1382844-supplementary/life-1382844-Table S1.xlsx
