# Supplementary material for: Evaluating the Efficiency of DNA Metabarcoding to Analyze the Diet of Hippocampus guttulatus (Teleostea: Syngnathidae)
Source: Life (Basel). 2021 Sep 22;11(10):998. doi: 10.3390/life11100998 (PMC8540156; doi:10.3390/life11100998)
Supplement: Supplementary file 1 [file life-11-00998-s001.zip › life-1382844-supplementary/life-1382844-Table S1.xlsx]

## Sheet: Sheet2
ASV	average	p	Taxonomy
e2c8a7927cebcf1a98edad0e57c169c9	0.230106	0.032	sk__Eukaryota; k__Sar; c__Eustigmatophyceae; o__Eustigmatales; f__Monodopsidaceae; g__Nannochloropsis; s__Nannochloropsis oceanica
8db4255478b6b57824f0f66a2e62aa02	0.191177	0.022	sk__Eukaryota; k__Metazoa; p__Arthropoda; c__Malacostraca; o__Amphipoda; f__Gammaridae; g__Gammarus
0d3ac0e46a9acd79f5dd52f12d5846d1	0.158806	0.027	sk__Eukaryota; k__Sar; c__Eustigmatophyceae; o__Eustigmatales; f__Monodopsidaceae; g__Nannochloropsis; s__Nannochloropsis oceanica
a14553ba23d814dc4b5cdac4e0444674	0.100781	0.035	sk__Eukaryota; k__Metazoa; p__Arthropoda; c__Malacostraca; o__Amphipoda; f__Gammaridae; g__Gammarus
a7bfd9567cb8667f5dae734ce46880af	0.0960493	0.021	sk__Eukaryota; k__Metazoa; p__Arthropoda; c__Malacostraca; o__Amphipoda; f__Gammaridae; g__Gammarus
4a18b7ca7fb53df1b7b2d523130b04c1	0.0511889	0.036	sk__Eukaryota; k__Metazoa; p__Arthropoda; c__Branchiopoda; o__Anostraca; f__Artemiidae; g__Artemia; s__Artemia franciscana
d371dd0b7d13a07fff3b9e17d62906c5	0.0485069	0.033	sk__Eukaryota; k__Metazoa; p__Arthropoda; c__Malacostraca; o__Amphipoda; f__Gammaridae; g__Gammarus
10e02091a2d90250b4b560b029f72a09	0.00323403	0.023	sk__Eukaryota; k__Metazoa; p__Arthropoda; c__Malacostraca; o__Amphipoda; f__Gammaridae; g__Gammarus
2c962bd5c75bcd63aca5a670f476f4dd	0.00150764	0.021	sk__Eukaryota; k__Metazoa; p__Arthropoda; c__Malacostraca; o__Amphipoda; f__Gammaridae
2a319aeac99e2cd408c85567ffe72a22	0.000175694	0.023	sk__Eukaryota; k__Metazoa; p__Arthropoda; c__Malacostraca; o__Amphipoda; f__Gammaridae
6cf03e90cf60a1102326e27cbbde678f	7.91667e-05	0.023	sk__Eukaryota; k__Metazoa; p__Arthropoda; c__Malacostraca; o__Amphipoda; f__Gammaridae; g__Gammarus
e6b497c72f9fbe88a609e9e33192c1b7	7.56944e-05	0.023	sk__Eukaryota; k__Metazoa; p__Arthropoda; c__Malacostraca; o__Amphipoda; f__Gammaridae
1317442b4c360a64980423c4a5944399	1.45833e-05	0.023	sk__Eukaryota; k__Metazoa; p__Arthropoda; c__Malacostraca; o__Amphipoda; f__Gammaridae
Gammarus vs Palaemon
ASV	average	p	Taxonomy
8db4255478b6b57824f0f66a2e62aa02	0.192116	0.011	sk__Eukaryota; k__Metazoa; p__Arthropoda; c__Malacostraca; o__Amphipoda; f__Gammaridae; g__Gammarus
a14553ba23d814dc4b5cdac4e0444674	0.101417	0.026	sk__Eukaryota; k__Metazoa; p__Arthropoda; c__Malacostraca; o__Amphipoda; f__Gammaridae; g__Gammarus
a7bfd9567cb8667f5dae734ce46880af	0.096559	0.014	sk__Eukaryota; k__Metazoa; p__Arthropoda; c__Malacostraca; o__Amphipoda; f__Gammaridae; g__Gammarus
487d724be01a3c3103a582088cf536d0	0.0940389	0.039	sk__Eukaryota; k__Metazoa; p__Arthropoda; c__Malacostraca; o__Decapoda; f__Palaemonidae; g__Palaemon; s__Palaemon elegans
d371dd0b7d13a07fff3b9e17d62906c5	0.0488194	0.026	sk__Eukaryota; k__Metazoa; p__Arthropoda; c__Malacostraca; o__Amphipoda; f__Gammaridae; g__Gammarus
61f16771955542574d77b2aaf77d39fb	0.0403208	0.031	sk__Eukaryota; k__Metazoa; p__Arthropoda; c__Malacostraca; o__Decapoda; f__Palaemonidae; g__Palaemon; s__Palaemon elegans
e791f68f178f0ecc46f1533fa64a2cd5	0.00577639	0.046	sk__Eukaryota; k__Metazoa; p__Arthropoda; c__Hexanauplia
10e02091a2d90250b4b560b029f72a09	0.00324792	0.014	sk__Eukaryota; k__Metazoa; p__Arthropoda; c__Malacostraca; o__Amphipoda; f__Gammaridae; g__Gammarus
2c962bd5c75bcd63aca5a670f476f4dd	0.00151319	0.014	sk__Eukaryota; k__Metazoa; p__Arthropoda; c__Malacostraca; o__Amphipoda; f__Gammaridae
2a319aeac99e2cd408c85567ffe72a22	0.000177083	0.014	sk__Eukaryota; k__Metazoa; p__Arthropoda; c__Malacostraca; o__Amphipoda; f__Gammaridae
6cf03e90cf60a1102326e27cbbde678f	7.91667e-05	0.023	sk__Eukaryota; k__Metazoa; p__Arthropoda; c__Malacostraca; o__Amphipoda; f__Gammaridae; g__Gammarus
e6b497c72f9fbe88a609e9e33192c1b7	7.70833e-05	0.014	sk__Eukaryota; k__Metazoa; p__Arthropoda; c__Malacostraca; o__Amphipoda; f__Gammaridae
1317442b4c360a64980423c4a5944399	1.45833e-05	0.023	sk__Eukaryota; k__Metazoa; p__Arthropoda; c__Malacostraca; o__Amphipoda; f__Gammaridae
Gammarus vs Perinereis
ASV	average	p	Taxonomy
8db4255478b6b57824f0f66a2e62aa02	0.192119	0.007	sk__Eukaryota; k__Metazoa; p__Arthropoda; c__Malacostraca; o__Amphipoda; f__Gammaridae; g__Gammarus
a7bfd9567cb8667f5dae734ce46880af	0.0965604	0.023	sk__Eukaryota; k__Metazoa; p__Arthropoda; c__Malacostraca; o__Amphipoda; f__Gammaridae; g__Gammarus
d5884eaf01f3cbd268cedb8d28d5c0e1	0.0789021	0.002	sk__Eukaryota; k__Metazoa; p__Gastrotricha; o__Macrodasyida; f__Macrodasyidae; g__Urodasys
0e650bfdc703d7855952dff19b334606	0.0609604	0.002	sk__Eukaryota; k__Metazoa; p__Gastrotricha; o__Macrodasyida; f__Macrodasyidae; g__Urodasys
59632f2040b4c82bd97694fa5f2494c7	0.013275	0.019	sk__Eukaryota; k__Metazoa
7246a79197c83d3ec31f2c001dddd71a	0.00975	0.029	sk__Eukaryota; k__Metazoa
10e02091a2d90250b4b560b029f72a09	0.00324792	0.028	sk__Eukaryota; k__Metazoa; p__Arthropoda; c__Malacostraca; o__Amphipoda; f__Gammaridae; g__Gammarus
58742815aca7a73cc2b47b2a4185b764	0.00321875	0.043	sk__Eukaryota
be522eb951c1bde9b1ad763631464f8d	0.0024125	0.024	sk__Eukaryota; k__Metazoa; p__Chaetognatha
27e631ea70bb7df12bc76771bff222b9	0.00190417	0.043	sk__Eukaryota
472fec729ad12e6a8b94c18328e4afda	0.0019	0.023	sk__Eukaryota; k__Metazoa; p__Chaetognatha
2c962bd5c75bcd63aca5a670f476f4dd	0.00151458	0.021	sk__Eukaryota; k__Metazoa; p__Arthropoda; c__Malacostraca; o__Amphipoda; f__Gammaridae
7839ba7474a9498f8ae20e79ab3df67f	0.00150417	0.043	sk__Eukaryota
81cac77052016db61184683449651987	0.00149792	0.016	sk__Eukaryota; k__Sar; p__Bacillariophyta; c__Bacillariophyceae; o__Bacillariales; f__Bacillariaceae; g__Cylindrotheca; s__Cylindrotheca closterium
51462184a1861068cbd6d68c2b2e41b3	0.00137917	0.035	sk__Eukaryota; k__Metazoa; p__Arthropoda; c__Malacostraca; o__Decapoda; f__Alpheidae; g__Alpheus; s__Alpheus bellulus
11b3613476ac8748ffdb2019199ad838	0.00121875	0.043	sk__Eukaryota; k__Metazoa; p__Arthropoda; c__Malacostraca; o__Decapoda; f__Alpheidae; g__Alpheus; s__Alpheus bellulus
edf489333e9ce20afc0af611ae16b5b1	0.000864583	0.043	sk__Eukaryota
6218c2c45883f3d7594bf2a861ea5dfb	0.000591667	0.043	sk__Eukaryota; k__Metazoa; p__Annelida; c__Polychaeta; o__Phyllodocida; f__Nereididae; g__Perinereis; s__Perinereis aibuhitensis
2064bfe8e0106f33f9f7ec5247a8b399	0.000545833	0.043	sk__Eukaryota
cb61684a6166331dc76b19b276f12d39	0.0005125	0.043	sk__Eukaryota; k__Metazoa; p__Cnidaria
f917749eb0513e6f130550d53b6707f1	0.000472917	0.043	sk__Eukaryota; k__Sar; p__Bacillariophyta; c__Bacillariophyceae; o__Naviculales; f__Amphipleuraceae; g__Halamphora; s__Halamphora calidilacuna
58cb39e8357f1b7ea0136d03b59c4641	0.000308333	0.043	sk__Eukaryota; k__Metazoa; p__Arthropoda
6b11b52dda47571696d3e105727892bf	0.000229167	0.043	sk__Eukaryota; p__Rhodophyta
2a319aeac99e2cd408c85567ffe72a22	0.000177083	0.028	sk__Eukaryota; k__Metazoa; p__Arthropoda; c__Malacostraca; o__Amphipoda; f__Gammaridae
fcc7a03270d525556e1978a68650cdc5	8.75e-05	0.043	sk__Eukaryota; k__Amoebozoa; p__Discosea
6cf03e90cf60a1102326e27cbbde678f	7.91667e-05	0.044	sk__Eukaryota; k__Metazoa; p__Arthropoda; c__Malacostraca; o__Amphipoda; f__Gammaridae; g__Gammarus
e6b497c72f9fbe88a609e9e33192c1b7	7.70833e-05	0.028	sk__Eukaryota; k__Metazoa; p__Arthropoda; c__Malacostraca; o__Amphipoda; f__Gammaridae
1317442b4c360a64980423c4a5944399	1.45833e-05	0.044	sk__Eukaryota; k__Metazoa; p__Arthropoda; c__Malacostraca; o__Amphipoda; f__Gammaridae
Artemia vs Palaemon
ASV	average	p	Taxonomy
8db4255478b6b57824f0f66a2e62aa02	0.192116	0.011	sk__Eukaryota; k__Metazoa; p__Arthropoda; c__Malacostraca; o__Amphipoda; f__Gammaridae; g__Gammarus
a14553ba23d814dc4b5cdac4e0444674	0.101417	0.026	sk__Eukaryota; k__Metazoa; p__Arthropoda; c__Malacostraca; o__Amphipoda; f__Gammaridae; g__Gammarus
a7bfd9567cb8667f5dae734ce46880af	0.096559	0.014	sk__Eukaryota; k__Metazoa; p__Arthropoda; c__Malacostraca; o__Amphipoda; f__Gammaridae; g__Gammarus
487d724be01a3c3103a582088cf536d0	0.0940389	0.039	sk__Eukaryota; k__Metazoa; p__Arthropoda; c__Malacostraca; o__Decapoda; f__Palaemonidae; g__Palaemon; s__Palaemon elegans
d371dd0b7d13a07fff3b9e17d62906c5	0.0488194	0.026	sk__Eukaryota; k__Metazoa; p__Arthropoda; c__Malacostraca; o__Amphipoda; f__Gammaridae; g__Gammarus
61f16771955542574d77b2aaf77d39fb	0.0403208	0.031	sk__Eukaryota; k__Metazoa; p__Arthropoda; c__Malacostraca; o__Decapoda; f__Palaemonidae; g__Palaemon; s__Palaemon elegans
e791f68f178f0ecc46f1533fa64a2cd5	0.00577639	0.046	sk__Eukaryota; k__Metazoa; p__Arthropoda; c__Hexanauplia
10e02091a2d90250b4b560b029f72a09	0.00324792	0.014	sk__Eukaryota; k__Metazoa; p__Arthropoda; c__Malacostraca; o__Amphipoda; f__Gammaridae; g__Gammarus
2c962bd5c75bcd63aca5a670f476f4dd	0.00151319	0.014	sk__Eukaryota; k__Metazoa; p__Arthropoda; c__Malacostraca; o__Amphipoda; f__Gammaridae
2a319aeac99e2cd408c85567ffe72a22	0.000177083	0.014	sk__Eukaryota; k__Metazoa; p__Arthropoda; c__Malacostraca; o__Amphipoda; f__Gammaridae
6cf03e90cf60a1102326e27cbbde678f	7.91667e-05	0.023	sk__Eukaryota; k__Metazoa; p__Arthropoda; c__Malacostraca; o__Amphipoda; f__Gammaridae; g__Gammarus
e6b497c72f9fbe88a609e9e33192c1b7	7.70833e-05	0.014	sk__Eukaryota; k__Metazoa; p__Arthropoda; c__Malacostraca; o__Amphipoda; f__Gammaridae
1317442b4c360a64980423c4a5944399	1.45833e-05	0.023	sk__Eukaryota; k__Metazoa; p__Arthropoda; c__Malacostraca; o__Amphipoda; f__Gammaridae
Artemia vs Perinereis
ASV	average	p	Taxonomy
e2c8a7927cebcf1a98edad0e57c169c9	0.23131	0.023	sk__Eukaryota; k__Sar; c__Eustigmatophyceae; o__Eustigmatales; f__Monodopsidaceae; g__Nannochloropsis; s__Nannochloropsis oceanica
0d3ac0e46a9acd79f5dd52f12d5846d1	0.159173	0.02	sk__Eukaryota; k__Sar; c__Eustigmatophyceae; o__Eustigmatales; f__Monodopsidaceae; g__Nannochloropsis; s__Nannochloropsis oceanica
d5884eaf01f3cbd268cedb8d28d5c0e1	0.078675	0.004	sk__Eukaryota; k__Metazoa; p__Gastrotricha; o__Macrodasyida; f__Macrodasyidae; g__Urodasys
0e650bfdc703d7855952dff19b334606	0.0607917	0.004	sk__Eukaryota; k__Metazoa; p__Gastrotricha; o__Macrodasyida; f__Macrodasyidae; g__Urodasys
4a18b7ca7fb53df1b7b2d523130b04c1	0.0511889	0.032	sk__Eukaryota; k__Metazoa; p__Arthropoda; c__Branchiopoda; o__Anostraca; f__Artemiidae; g__Artemia; s__Artemia franciscana
59632f2040b4c82bd97694fa5f2494c7	0.0132708	0.019	sk__Eukaryota; k__Metazoa
7246a79197c83d3ec31f2c001dddd71a	0.00975069	0.006	sk__Eukaryota; k__Metazoa
58742815aca7a73cc2b47b2a4185b764	0.00321875	0.022	sk__Eukaryota
be522eb951c1bde9b1ad763631464f8d	0.00241111	0.015	sk__Eukaryota; k__Metazoa; p__Chaetognatha
27e631ea70bb7df12bc76771bff222b9	0.00190417	0.022	sk__Eukaryota
472fec729ad12e6a8b94c18328e4afda	0.00189861	0.015	sk__Eukaryota; k__Metazoa; p__Chaetognatha
7839ba7474a9498f8ae20e79ab3df67f	0.00150417	0.022	sk__Eukaryota
81cac77052016db61184683449651987	0.00149653	0.008	sk__Eukaryota; k__Sar; p__Bacillariophyta; c__Bacillariophyceae; o__Bacillariales; f__Bacillariaceae; g__Cylindrotheca; s__Cylindrotheca closterium
51462184a1861068cbd6d68c2b2e41b3	0.00137917	0.015	sk__Eukaryota; k__Metazoa; p__Arthropoda; c__Malacostraca; o__Decapoda; f__Alpheidae; g__Alpheus; s__Alpheus bellulus
11b3613476ac8748ffdb2019199ad838	0.00121875	0.022	sk__Eukaryota; k__Metazoa; p__Arthropoda; c__Malacostraca; o__Decapoda; f__Alpheidae; g__Alpheus; s__Alpheus bellulus
edf489333e9ce20afc0af611ae16b5b1	0.000864583	0.022	sk__Eukaryota
6218c2c45883f3d7594bf2a861ea5dfb	0.000591667	0.022	sk__Eukaryota; k__Metazoa; p__Annelida; c__Polychaeta; o__Phyllodocida; f__Nereididae; g__Perinereis; s__Perinereis aibuhitensis
2064bfe8e0106f33f9f7ec5247a8b399	0.000545833	0.022	sk__Eukaryota
cb61684a6166331dc76b19b276f12d39	0.0005125	0.022	sk__Eukaryota; k__Metazoa; p__Cnidaria
f917749eb0513e6f130550d53b6707f1	0.000472917	0.022	sk__Eukaryota; k__Sar; p__Bacillariophyta; c__Bacillariophyceae; o__Naviculales; f__Amphipleuraceae; g__Halamphora; s__Halamphora calidilacuna
58cb39e8357f1b7ea0136d03b59c4641	0.000308333	0.022	sk__Eukaryota; k__Metazoa; p__Arthropoda
6b11b52dda47571696d3e105727892bf	0.000229167	0.022	sk__Eukaryota; p__Rhodophyta
fcc7a03270d525556e1978a68650cdc5	8.75e-05	0.022	sk__Eukaryota; k__Amoebozoa; p__Discosea
Palaemon vs Perinereis
ASV	average	p	Taxonomy
487d724be01a3c3103a582088cf536d0	0.0940389	0.043	sk__Eukaryota; k__Metazoa; p__Arthropoda; c__Malacostraca; o__Decapoda; f__Palaemonidae; g__Palaemon; s__Palaemon elegans
d5884eaf01f3cbd268cedb8d28d5c0e1	0.0603389	0.042	sk__Eukaryota; k__Metazoa; p__Gastrotricha; o__Macrodasyida; f__Macrodasyidae; g__Urodasys
0e650bfdc703d7855952dff19b334606	0.0457528	0.049	sk__Eukaryota; k__Metazoa; p__Gastrotricha; o__Macrodasyida; f__Macrodasyidae; g__Urodasys
61f16771955542574d77b2aaf77d39fb	0.0403208	0.032	sk__Eukaryota; k__Metazoa; p__Arthropoda; c__Malacostraca; o__Decapoda; f__Palaemonidae; g__Palaemon; s__Palaemon elegans
59632f2040b4c82bd97694fa5f2494c7	0.0132722	0.017	sk__Eukaryota; k__Metazoa
7246a79197c83d3ec31f2c001dddd71a	0.00974792	0.022	sk__Eukaryota; k__Metazoa
58742815aca7a73cc2b47b2a4185b764	0.00321875	0.022	sk__Eukaryota
be522eb951c1bde9b1ad763631464f8d	0.0020625	0.034	sk__Eukaryota; k__Metazoa; p__Chaetognatha
27e631ea70bb7df12bc76771bff222b9	0.00190417	0.022	sk__Eukaryota
472fec729ad12e6a8b94c18328e4afda	0.00163194	0.031	sk__Eukaryota; k__Metazoa; p__Chaetognatha
7839ba7474a9498f8ae20e79ab3df67f	0.00150417	0.022	sk__Eukaryota
81cac77052016db61184683449651987	0.00144236	0.022	sk__Eukaryota; k__Sar; p__Bacillariophyta; c__Bacillariophyceae; o__Bacillariales; f__Bacillariaceae; g__Cylindrotheca; s__Cylindrotheca closterium
51462184a1861068cbd6d68c2b2e41b3	0.00137778	0.022	sk__Eukaryota; k__Metazoa; p__Arthropoda; c__Malacostraca; o__Decapoda; f__Alpheidae; g__Alpheus; s__Alpheus bellulus
11b3613476ac8748ffdb2019199ad838	0.00121875	0.022	sk__Eukaryota; k__Metazoa; p__Arthropoda; c__Malacostraca; o__Decapoda; f__Alpheidae; g__Alpheus; s__Alpheus bellulus
edf489333e9ce20afc0af611ae16b5b1	0.000864583	0.022	sk__Eukaryota
6218c2c45883f3d7594bf2a861ea5dfb	0.000591667	0.022	sk__Eukaryota; k__Metazoa; p__Annelida; c__Polychaeta; o__Phyllodocida; f__Nereididae; g__Perinereis; s__Perinereis aibuhitensis
2064bfe8e0106f33f9f7ec5247a8b399	0.000545833	0.022	sk__Eukaryota
cb61684a6166331dc76b19b276f12d39	0.0005125	0.022	sk__Eukaryota; k__Metazoa; p__Cnidaria
f917749eb0513e6f130550d53b6707f1	0.000472917	0.022	sk__Eukaryota; k__Sar; p__Bacillariophyta; c__Bacillariophyceae; o__Naviculales; f__Amphipleuraceae; g__Halamphora; s__Halamphora calidilacuna
58cb39e8357f1b7ea0136d03b59c4641	0.000308333	0.022	sk__Eukaryota; k__Metazoa; p__Arthropoda
6b11b52dda47571696d3e105727892bf	0.000229167	0.022	sk__Eukaryota; p__Rhodophyta
fcc7a03270d525556e1978a68650cdc5	8.75e-05	0.022	sk__Eukaryota; k__Amoebozoa; p__Discosea

## Sheet: Sheet3
ASV	average	p	Taxonomy
487d724be01a3c3103a582088cf536d0	0.0940389	0.043	sk__Eukaryota; k__Metazoa; p__Arthropoda; c__Malacostraca; o__Decapoda; f__Palaemonidae; g__Palaemon; s__Palaemon elegans
d5884eaf01f3cbd268cedb8d28d5c0e1	0.0603389	0.042	sk__Eukaryota; k__Metazoa; p__Gastrotricha; o__Macrodasyida; f__Macrodasyidae; g__Urodasys
0e650bfdc703d7855952dff19b334606	0.0457528	0.049	sk__Eukaryota; k__Metazoa; p__Gastrotricha; o__Macrodasyida; f__Macrodasyidae; g__Urodasys
61f16771955542574d77b2aaf77d39fb	0.0403208	0.032	sk__Eukaryota; k__Metazoa; p__Arthropoda; c__Malacostraca; o__Decapoda; f__Palaemonidae; g__Palaemon; s__Palaemon elegans
59632f2040b4c82bd97694fa5f2494c7	0.0132722	0.017	sk__Eukaryota; k__Metazoa
7246a79197c83d3ec31f2c001dddd71a	0.00974792	0.022	sk__Eukaryota; k__Metazoa
58742815aca7a73cc2b47b2a4185b764	0.00321875	0.022	sk__Eukaryota
be522eb951c1bde9b1ad763631464f8d	0.0020625	0.034	sk__Eukaryota; k__Metazoa; p__Chaetognatha
27e631ea70bb7df12bc76771bff222b9	0.00190417	0.022	sk__Eukaryota
472fec729ad12e6a8b94c18328e4afda	0.00163194	0.031	sk__Eukaryota; k__Metazoa; p__Chaetognatha
7839ba7474a9498f8ae20e79ab3df67f	0.00150417	0.022	sk__Eukaryota
81cac77052016db61184683449651987	0.00144236	0.022	sk__Eukaryota; k__Sar; p__Bacillariophyta; c__Bacillariophyceae; o__Bacillariales; f__Bacillariaceae; g__Cylindrotheca; s__Cylindrotheca closterium
51462184a1861068cbd6d68c2b2e41b3	0.00137778	0.022	sk__Eukaryota; k__Metazoa; p__Arthropoda; c__Malacostraca; o__Decapoda; f__Alpheidae; g__Alpheus; s__Alpheus bellulus
11b3613476ac8748ffdb2019199ad838	0.00121875	0.022	sk__Eukaryota; k__Metazoa; p__Arthropoda; c__Malacostraca; o__Decapoda; f__Alpheidae; g__Alpheus; s__Alpheus bellulus
edf489333e9ce20afc0af611ae16b5b1	0.000864583	0.022	sk__Eukaryota
6218c2c45883f3d7594bf2a861ea5dfb	0.000591667	0.022	sk__Eukaryota; k__Metazoa; p__Annelida; c__Polychaeta; o__Phyllodocida; f__Nereididae; g__Perinereis; s__Perinereis aibuhitensis
2064bfe8e0106f33f9f7ec5247a8b399	0.000545833	0.022	sk__Eukaryota
cb61684a6166331dc76b19b276f12d39	0.0005125	0.022	sk__Eukaryota; k__Metazoa; p__Cnidaria
f917749eb0513e6f130550d53b6707f1	0.000472917	0.022	sk__Eukaryota; k__Sar; p__Bacillariophyta; c__Bacillariophyceae; o__Naviculales; f__Amphipleuraceae; g__Halamphora; s__Halamphora calidilacuna
58cb39e8357f1b7ea0136d03b59c4641	0.000308333	0.022	sk__Eukaryota; k__Metazoa; p__Arthropoda
6b11b52dda47571696d3e105727892bf	0.000229167	0.022	sk__Eukaryota; p__Rhodophyta
fcc7a03270d525556e1978a68650cdc5	8.75e-05	0.022	sk__Eukaryota; k__Amoebozoa; p__Discosea
